# Supplementary material for: Introducing and utilizing innovative technologies in health care systems: a country comparison for peripheral drug-eluting stents in Germany and the USA
Source: Front Public Health. 2025 Jun 19;13:1488091. doi: 10.3389/fpubh.2025.1488091 (PMC12222216; doi:10.3389/fpubh.2025.1488091)
Supplement: Supplementary file 1 [file Data_Sheet_1.zip]

Archive with 19 entries (19 files):
- Supplement_Material/A.1_Biomedical_databases_search_concept_strings_dates_hits.docx
- Supplement_Material/A.10_Clinical_trial_registries_search_hits.docx
- Supplement_Material/A.11_Clinical_guidelines_search_hits.docx
- Supplement_Material/A.12_Safety_notices_and_recalls.docx
- Supplement_Material/A.13_Market_approval_dates.docx
- Supplement_Material/A.14_Market_approval_development_graphical_representation.jpeg
- Supplement_Material/A.15._Market_approval_development_description.docx
- Supplement_Material/A.16_Financing_instruments.docx
- Supplement_Material/A.17_Standardization_graphical_representation.jpeg
- Supplement_Material/A.18_Synthesis_assumption_of_evidence_and_events_influence.docx
- Supplement_Material/A.19_Data_availability_statement.docx
- Supplement_Material/A.2_Registries_guideline_HTA_sources_search_screening.docx
- Supplement_Material/A.3_Procedure_codes.docx
- Supplement_Material/A.4_Standardization_overview_sources_formula.docx
- Supplement_Material/A.5_Evidence_and_study_results_development_description.docx
- Supplement_Material/A.6_Extraction_table_LoE_Ib_IIb_III_and_IV_studies.docx
- Supplement_Material/A.7_Exctraction_table_LoE_Ia_and_IIa_studies.docx
- Supplement_Material/A.8_HTA_reports_author_title_source.docx
- Supplement_Material/A.9_RCT_assessment_RoB.docx
